# Supplementary material for: Antibiotic potentiation and inhibition of cross-resistance in pathogens associated with cystic fibrosis
Source: eLife. 2026 Apr 21;12:RP91082. doi: 10.7554/eLife.91082 (PMC13099141; doi:10.7554/eLife.91082)
Supplement: Figure 2—source data 1. — ‘Left’, ‘Middle’, and ‘Right’ in the file names refer to the part of the immunoblot to the left, in-between, or to the right of the vertical black lines shown in the final figure, respectively. [file elife-91082-fig2-data1.zip]

Archive with 3 entries (3 files):
- Figure 2-source data 1/Figure_2A_Left.png
- Figure 2-source data 1/Figure_2A_Middle.png
- Figure 2-source data 1/Figure_2A_Right.png
