# Supplementary material for: Antibiotic potentiation and inhibition of cross-resistance in pathogens associated with cystic fibrosis
Source: eLife. 2026 Apr 21;12:RP91082. doi: 10.7554/eLife.91082 (PMC13099141; doi:10.7554/eLife.91082)
Supplement: Figure 2—source data 2. — The figure included in the paper is shown on the left and relevant bands used for each part of the figure are marked with red boxes on the uncropped immunoblots on the right. ‘Left’, ‘Middle’, and ‘Right’ in the file names refer to the part of the immunoblot to the left, in-between, or to the right of the vertical black lines shown in the final figure, respectively. [file elife-91082-fig2-data2.zip]

Archive with 3 entries (3 files):
- Figure 2-source data 2/Figure_2A_Left.tif
- Figure 2-source data 2/Figure_2A_Middle.tif
- Figure 2-source data 2/Figure_2A_Right.tif
