# Supplementary material for: Antibiotic potentiation and inhibition of cross-resistance in pathogens associated with cystic fibrosis
Source: eLife. 2026 Apr 21;12:RP91082. doi: 10.7554/eLife.91082 (PMC13099141; doi:10.7554/eLife.91082)
Supplement: Figure 5—figure supplement 1—source data 1. — ‘Left’ and ‘Right’ in the file names refer to the part of the immunoblot to the left or to the right of the vertical black line shown in the final figure, respectively. [file elife-91082-fig5-figsupp1-data1.zip]

Archive with 2 entries (2 files):
- Figure 5 - figure supplement 1-source data 1/Figure_5-Figure_Supplement_1B_Left.png
- Figure 5 - figure supplement 1-source data 1/Figure_5-Figure_Supplement_1B_Right.png
